# Supplementary material for: Time-resolved Mendelian randomization detects substantial variation in the detrimental effect of obesity throughout life
Source: Sci Adv. 2025 Oct 24;11(43):eadv0926. doi: 10.1126/sciadv.adv0926 (PMC12551696; doi:10.1126/sciadv.adv0926)
Supplement: Supplementary file 2 — Data S1 [file sciadv.adv0926_data_s1.zip]

Archive with 1 entries (1 files):
- adv0926_data_s1.xlsx
