# Supplementary material for: Time-resolved Mendelian randomization detects substantial variation in the detrimental effect of obesity throughout life
Source: Sci Adv. 2025 Oct 24;11(43):eadv0926. doi: 10.1126/sciadv.adv0926 (PMC12551696; doi:10.1126/sciadv.adv0926)
Supplement: Supplementary file 2 — Data S1 [file sciadv.adv0926_data_s1.zip › adv0926_data_s1.xlsx]

## Sheet: Description
Column name	Description
SNP	SNP rs-number
CHR	Chromosome
POSITION	Position on chromosome
EFFECT_ALLELE	Effect allele
ALT_ALLELE	Non-effect allele
EAF	Effect allele frequency
SUBSAMPLE	UKB subsample A or B (N1=N2=180,953 in total)
BETA_SUB	Estimated main effect of SNP on z-transformed BMI in subsample A/B
SE_SUB	Standard error of estimated effect in subsample A/B
P_VALUE_SUB	P-value of estimated effect in subsample A/B
N_SAMPLE_SUB	Actual number of non-missing individuals in subsample A/B
BETA_FULL	Estimated main effect of SNP on z-transformed BMI in the full UKB sample
SE_FULL	Standard error of estimated effect in the full sample
P_VALUE_FULL	P-value of estimated effect in the full sample
N_SAMPLE_FULL	Actual number of non-missing individuals in the full sample
BETA_TDEP	Estimated linear interaction with age of SNP (SNP x age) on z-transformed BMI in the full UKB sample
SE_TDEP	Standard error of estimated age-interaction effect in the full sample
P_VALUE_TDEP	P-value of estimated age-interaction effect in the full sample
N_SAMPLE_TDEP	Actual number of non-missing individuals in the full sample
INCL_T2DM_PGS	Is SNP included in the PGS for T2DM after Steiger filtering (TRUE/FALSE)?
INCL_AFIB_PGS	Is SNP included in the PGS for atrial fibrillation after Steiger filtering (TRUE/FALSE)?
INCL_CAD_PGS	Is SNP included in the PGS for CAD after Steiger filtering (TRUE/FALSE)?
INCL_OSTE_PGS	Is SNP included in the PGS for osteoarthritis after Steiger filtering (TRUE/FALSE)?
INCL_T2DM_HIGHRISK	Is SNP included in the PGS of the high-risk cluster identidied for T2DM (TRUE/FALSE)?
INCL_T2DM_MEDRISK	Is SNP included in the PGS of the medium-risk cluster identidied for T2DM (TRUE/FALSE)?
INCL_T2DM_PROTECT	Is SNP included in the PGS of the protective cluster identidied for T2DM (TRUE/FALSE)?
INCL_CAD_HIGHRISK	Is SNP included in the PGS of the high-risk cluster identidied for CAD (TRUE/FALSE)?
INCL_CAD_MEDRISK	Is SNP included in the PGS of the medium-risk cluster identidied for CAD (TRUE/FALSE)?
INCL_CAD_PROTECT	Is SNP included in the PGS of the protective cluster identidied for CAD (TRUE/FALSE)?

## Sheet: Data_S1
SNP	CHR	POSITION	EFFECT_ALLELE	ALT_ALLELE	EAF	SUBSAMPLE	BETA_SUB	SE_SUB	P_VALUE_SUB	N_SAMPLE_SUB	BETA_FULL	SE_FULL	P_VALUE_FULL	N_SAMPLE_FULL	BETA_TDEP	SE_TDEP	P_VALUE_TDEP	N_SAMPLE_TDEP	INCL_T2DM_PGS	INCL_AFIB_PGS	INCL_CAD_PGS	INCL_OSTE_PGS	INCL_T2DM_HIGHRISK	INCL_T2DM_MEDRISK	INCL_T2DM_PROTECT	INCL_CAD_HIGHRISK	INCL_CAD_MEDRISK	INCL_CAD_PROTECT
rs4648642	1	2432762	A	G	0.487468	A	-0.0191989	0.00332912	8.08444e-09	180350	-0.0147537	0.00235409	3.67878e-10	360757	0.00356954	0.00235471	0.129542	360757	TRUE	TRUE	TRUE	TRUE	FALSE	TRUE	FALSE	TRUE	FALSE	FALSE
rs1762826	1	4572778	T	C	0.199754	A	-0.023645	0.00419048	1.67793e-08	180350	-0.0140026	0.00296766	2.37805e-06	360757	-0.00224387	0.0029613	0.448612	360757	TRUE	TRUE	TRUE	TRUE	FALSE	TRUE	FALSE	FALSE	FALSE	TRUE
rs560000	1	33379842	T	C	0.201076	A	-0.0249126	0.00413741	1.73332e-09	180350	-0.0175544	0.00292567	1.9735e-09	360757	0.000122032	0.00292846	0.966761	360757	TRUE	TRUE	TRUE	TRUE	TRUE	FALSE	FALSE	TRUE	FALSE	FALSE
rs536723691	1	50028895	G	GT	0.325998	A	0.0224864	0.00356225	2.75357e-10	180350	0.0200205	0.00251827	1.86865e-15	360757	0.00228743	0.00251895	0.363833	360757	TRUE	TRUE	TRUE	TRUE	FALSE	FALSE	FALSE	FALSE	FALSE	FALSE
rs12140153	1	62579891	T	G	0.09649	A	-0.0377662	0.00575716	5.39994e-11	180350	-0.0337753	0.0040697	1.05146e-16	360757	-0.00178733	0.00406218	0.659942	360757	TRUE	TRUE	TRUE	TRUE	TRUE	FALSE	FALSE	TRUE	FALSE	FALSE
rs2815757	1	72764289	C	T	0.192858	A	-0.0305916	0.00419935	3.23331e-13	180350	-0.0300972	0.00297172	4.1868e-24	360757	0.00777151	0.00296449	0.00875378	360757	TRUE	TRUE	TRUE	TRUE	TRUE	FALSE	FALSE	TRUE	FALSE	FALSE
rs34517439	1	78450517	A	C	0.124454	A	0.0361168	0.00508724	1.25675e-12	180350	0.0370977	0.0035948	5.77945e-25	360757	-0.00129915	0.00359539	0.717848	360757	TRUE	TRUE	TRUE	TRUE	FALSE	FALSE	TRUE	TRUE	FALSE	FALSE
rs78065033	1	97577502	A	T	0.0864299	A	0.035909	0.00593135	1.41488e-09	180350	0.0242556	0.00418701	6.91724e-09	360757	0.000843727	0.0041669	0.839539	360757	TRUE	TRUE	TRUE	TRUE	FALSE	TRUE	FALSE	TRUE	FALSE	FALSE
rs41279738	1	110082551	G	T	0.0258061	A	0.0758119	0.0105024	5.27664e-13	180350	0.0672742	0.00740309	1.02003e-19	360757	-0.00999428	0.00743051	0.178615	360757	TRUE	TRUE	TRUE	TRUE	FALSE	TRUE	FALSE	FALSE	FALSE	TRUE
rs61813324	1	156049877	T	C	0.136287	A	0.029953	0.00489741	9.60966e-10	180350	0.0288222	0.00347188	1.03068e-16	360757	0.00449262	0.00346702	0.19504	360757	TRUE	TRUE	TRUE	TRUE	FALSE	TRUE	FALSE	FALSE	TRUE	FALSE
rs539515	1	177889025	C	A	0.207845	A	0.0442132	0.00408792	2.96148e-27	180350	0.0466069	0.00289147	1.97452e-58	360757	-0.0082189	0.00289203	0.00448456	360757	TRUE	TRUE	TRUE	TRUE	FALSE	TRUE	FALSE	FALSE	TRUE	FALSE
rs2488398	1	197701376	C	G	0.210935	A	0.022877	0.00406337	1.8041e-08	180350	0.0137112	0.00287451	1.8437e-06	360757	-0.0041039	0.00286609	0.152179	360757	TRUE	TRUE	TRUE	TRUE	FALSE	TRUE	FALSE	TRUE	FALSE	FALSE
rs2644135	1	201856256	C	G	0.345349	A	0.0245067	0.00349712	2.43177e-12	180350	0.0242581	0.00246873	8.74492e-23	360757	-0.00251777	0.0024646	0.306983	360757	FALSE	FALSE	TRUE	TRUE	FALSE	FALSE	FALSE	TRUE	FALSE	FALSE
rs62106252	2	408713	A	G	0.0488195	A	-0.0806463	0.00785884	1.06324e-24	180350	-0.0809711	0.00555393	3.94031e-48	360757	0.0120261	0.00554875	0.0302082	360757	TRUE	TRUE	TRUE	TRUE	FALSE	TRUE	FALSE	FALSE	TRUE	FALSE
rs6751993	2	635864	A	G	0.17229	A	-0.0576458	0.00444284	1.76453e-38	180350	-0.0557765	0.00314976	3.88164e-70	360757	0.0137121	0.00315289	1.36766e-05	360757	TRUE	TRUE	TRUE	TRUE	FALSE	FALSE	FALSE	FALSE	TRUE	FALSE
rs2091378	2	6145081	G	C	0.372305	A	-0.0198173	0.00343525	7.99656e-09	180350	-0.01616	0.00243067	2.96754e-11	360757	0.0018375	0.00243154	0.449832	360757	TRUE	TRUE	TRUE	TRUE	TRUE	FALSE	FALSE	TRUE	FALSE	FALSE
rs6749422	2	25150011	G	C	0.488127	A	0.0316742	0.00331502	1.2534e-21	180350	0.0340512	0.00234512	9.33394e-48	360757	-0.00597992	0.00234457	0.0107559	360757	TRUE	TRUE	TRUE	TRUE	FALSE	TRUE	FALSE	FALSE	FALSE	FALSE
rs7601895	2	55281901	G	C	0.309632	A	-0.0209262	0.00360198	6.27171e-09	180350	-0.0173387	0.00254637	9.83014e-12	360757	0.00320013	0.00254878	0.209278	360757	TRUE	TRUE	TRUE	TRUE	FALSE	TRUE	FALSE	TRUE	FALSE	FALSE
rs17049712	2	58961136	T	C	0.289501	A	0.0295894	0.00367563	8.31909e-16	180350	0.0230546	0.00260089	7.74565e-19	360757	-0.00253199	0.00259691	0.329559	360757	TRUE	TRUE	TRUE	TRUE	TRUE	FALSE	FALSE	FALSE	TRUE	FALSE
rs2861685	2	67837553	C	T	0.411899	A	-0.0213471	0.00336469	2.23768e-10	180350	-0.0201009	0.00237873	2.91763e-17	360757	-0.00172437	0.00238014	0.468771	360757	TRUE	TRUE	TRUE	TRUE	FALSE	TRUE	FALSE	FALSE	FALSE	TRUE
rs62147189	2	86807853	T	G	0.378321	A	0.0217407	0.00346622	3.56867e-10	180350	0.0175842	0.00245168	7.38911e-13	360757	0.0016163	0.00245252	0.509872	360757	FALSE	TRUE	TRUE	TRUE	FALSE	FALSE	FALSE	FALSE	TRUE	FALSE
rs72820274	2	104412924	A	G	0.418036	A	0.0207441	0.00336847	7.36819e-10	180350	0.0165694	0.00238385	3.64135e-12	360757	0.000691677	0.00238354	0.771671	360757	TRUE	TRUE	TRUE	TRUE	TRUE	FALSE	FALSE	TRUE	FALSE	FALSE
rs778094	2	147903802	G	A	0.423379	A	0.0186437	0.00336431	3.00101e-08	180350	0.0169423	0.00237729	1.02954e-12	360757	0.00078588	0.00237719	0.740953	360757	FALSE	TRUE	TRUE	TRUE	FALSE	FALSE	FALSE	TRUE	FALSE	FALSE
rs10209821	2	228980358	T	C	0.340757	A	0.0199997	0.00350302	1.13632e-08	180350	0.0185865	0.00247152	5.47922e-14	360757	-0.00202786	0.00246975	0.411602	360757	TRUE	TRUE	TRUE	TRUE	TRUE	FALSE	FALSE	TRUE	FALSE	FALSE
rs35882248	2	230627955	T	C	0.314928	A	0.0202008	0.00356583	1.47172e-08	180350	0.0192709	0.00252657	2.40289e-14	360757	0.0019114	0.00252575	0.449191	360757	TRUE	TRUE	TRUE	TRUE	TRUE	FALSE	FALSE	FALSE	TRUE	FALSE
rs7568228	2	236848488	G	C	0.473626	A	0.0186046	0.00332409	2.18514e-08	180350	0.0126322	0.00234863	7.51358e-08	360757	0.000135058	0.00234945	0.954159	360757	FALSE	TRUE	TRUE	TRUE	FALSE	FALSE	FALSE	FALSE	FALSE	FALSE
rs754635	3	42305131	C	G	0.114654	A	-0.0299025	0.00520163	9.00836e-09	180350	-0.0231703	0.00367865	3.00724e-10	360757	0.00195394	0.00367681	0.595127	360757	TRUE	TRUE	TRUE	TRUE	FALSE	TRUE	FALSE	TRUE	FALSE	FALSE
rs9843653	3	49920571	T	C	0.483681	A	-0.0276551	0.0033213	8.37931e-17	180350	-0.0295651	0.00234856	2.48223e-36	360757	0.00314008	0.00235026	0.181532	360757	TRUE	TRUE	TRUE	TRUE	FALSE	TRUE	FALSE	TRUE	FALSE	FALSE
rs148535477	3	61264543	TG	T	0.165574	A	-0.0278465	0.00448913	5.54824e-10	180350	-0.0237241	0.00317717	8.21973e-14	360757	-0.00221755	0.00317195	0.484482	360757	TRUE	TRUE	TRUE	TRUE	FALSE	FALSE	FALSE	FALSE	FALSE	FALSE
rs78607462	3	84107122	A	C	0.0980104	A	-0.0324452	0.00560274	7.01034e-09	180350	-0.0260433	0.00396959	5.36297e-11	360757	-0.00314874	0.00395752	0.426246	360757	TRUE	TRUE	TRUE	TRUE	FALSE	FALSE	FALSE	TRUE	FALSE	FALSE
rs58382609	3	85868857	G	T	0.355824	A	-0.0226899	0.00345801	5.34009e-11	180350	-0.0211683	0.00245028	5.68825e-18	360757	-0.00421568	0.00245071	0.0853995	360757	TRUE	TRUE	TRUE	TRUE	FALSE	TRUE	FALSE	FALSE	TRUE	FALSE
rs13073568	3	94031839	G	T	0.485145	A	0.0234328	0.00331169	1.4916e-12	180350	0.0236614	0.00234432	5.97154e-24	360757	0.00128036	0.00234712	0.585408	360757	FALSE	TRUE	TRUE	TRUE	FALSE	FALSE	FALSE	FALSE	TRUE	FALSE
3:131705711_CA_C	3	131705711	CA	C	0.234974	A	0.0250223	0.0039417	2.18515e-10	180350	0.0225564	0.00278545	5.60661e-16	360757	-0.00105035	0.00278646	0.706212	360757	TRUE	TRUE	TRUE	TRUE	FALSE	FALSE	FALSE	FALSE	FALSE	FALSE
rs1291921	3	136036226	A	G	0.272682	A	-0.020767	0.00373377	2.67164e-08	180350	-0.0196552	0.00263983	9.6692e-14	360757	-0.00290553	0.00263908	0.270913	360757	FALSE	FALSE	FALSE	TRUE	FALSE	FALSE	FALSE	FALSE	FALSE	FALSE
3:141202978_AAAAG_A	3	141202978	A	AAAAG	0.0685919	A	0.0393797	0.00676332	5.80565e-09	180350	0.0355343	0.00478165	1.07689e-13	360757	-0.00168016	0.0047542	0.723784	360757	TRUE	TRUE	TRUE	TRUE	FALSE	FALSE	FALSE	FALSE	FALSE	FALSE
rs869400	3	185826740	T	G	0.185318	A	-0.0354772	0.00427955	1.14064e-16	180350	-0.0323059	0.00303138	1.62883e-26	360757	0.00281952	0.00303088	0.352235	360757	TRUE	TRUE	TRUE	TRUE	FALSE	TRUE	FALSE	FALSE	FALSE	TRUE
rs362307	4	3241845	T	C	0.0754353	A	0.03811	0.00631853	1.6279e-09	180350	0.0339243	0.0044699	3.21926e-14	360757	-0.00131761	0.00446496	0.767917	360757	FALSE	TRUE	TRUE	TRUE	FALSE	FALSE	FALSE	TRUE	FALSE	FALSE
rs1477890	4	18511738	G	A	0.494208	A	0.0196046	0.00332241	3.62525e-09	180350	0.016273	0.00235118	4.48456e-12	360757	2.85663e-05	0.00234671	0.990288	360757	TRUE	FALSE	TRUE	TRUE	FALSE	FALSE	TRUE	FALSE	TRUE	FALSE
rs34811474	4	25408838	A	G	0.231724	A	-0.0307149	0.00392146	4.80764e-15	180350	-0.028963	0.00277416	1.6374e-25	360757	0.0066237	0.00277746	0.0170886	360757	TRUE	TRUE	TRUE	TRUE	FALSE	TRUE	FALSE	TRUE	FALSE	FALSE
rs6820275	4	45185232	T	C	0.327507	A	-0.0217263	0.00354781	9.15209e-10	180350	-0.0201876	0.00251	8.80227e-16	360757	-0.000419639	0.0025098	0.867212	360757	TRUE	TRUE	TRUE	TRUE	TRUE	FALSE	FALSE	TRUE	FALSE	FALSE
rs11097236	4	77028450	A	G	0.198231	A	0.0240435	0.00416651	7.90945e-09	180350	0.0160261	0.00294201	5.11637e-08	360757	0.000372187	0.00294339	0.899377	360757	TRUE	TRUE	TRUE	TRUE	FALSE	TRUE	FALSE	FALSE	TRUE	FALSE
rs13107325	4	103188709	T	C	0.0745828	A	0.0488137	0.006318	1.11434e-14	180350	0.0494861	0.00446722	1.62829e-28	360757	-0.0128638	0.00446387	0.00395495	360757	TRUE	TRUE	TRUE	TRUE	FALSE	TRUE	FALSE	FALSE	FALSE	TRUE
rs1724557	4	137094048	C	A	0.41377	A	0.0199688	0.00338857	3.79956e-09	180350	0.0194404	0.0023931	4.54303e-16	360757	-0.000604522	0.00239616	0.800819	360757	TRUE	TRUE	TRUE	TRUE	TRUE	FALSE	FALSE	FALSE	TRUE	FALSE
rs34696924	4	162092543	GA	G	0.406397	A	-0.0185545	0.00339206	4.50675e-08	180350	-0.0143481	0.00239715	2.15945e-09	360757	0.000241473	0.00239517	0.919696	360757	FALSE	TRUE	TRUE	TRUE	FALSE	FALSE	FALSE	FALSE	FALSE	FALSE
rs2307111	5	75003678	C	T	0.39275	A	-0.0333501	0.00339997	1.04408e-22	180350	-0.029217	0.0024013	4.72179e-34	360757	-0.00132448	0.00240204	0.581361	360757	TRUE	TRUE	TRUE	TRUE	TRUE	FALSE	FALSE	FALSE	TRUE	FALSE
rs34483452	5	87986314	A	C	0.135069	A	0.0329071	0.00488699	1.66003e-11	180350	0.0327871	0.00345815	2.53069e-21	360757	-0.00483703	0.00345006	0.160913	360757	TRUE	TRUE	TRUE	TRUE	FALSE	TRUE	FALSE	TRUE	FALSE	FALSE
rs7716447	5	88800331	G	A	0.360475	A	0.0196513	0.00348159	1.66063e-08	180350	0.0184574	0.00246365	6.80294e-14	360757	0.000978677	0.00246422	0.691253	360757	FALSE	TRUE	TRUE	TRUE	FALSE	FALSE	FALSE	TRUE	FALSE	FALSE
rs149457	5	107438057	T	C	0.16997	A	-0.036204	0.00442416	2.78042e-16	180350	-0.0277839	0.00312506	6.10059e-19	360757	-0.000840847	0.00312097	0.787608	360757	TRUE	TRUE	TRUE	TRUE	FALSE	TRUE	FALSE	TRUE	FALSE	FALSE
rs13188294	5	119333883	C	T	0.0729709	A	-0.0389432	0.00641993	1.31406e-09	180350	-0.0208874	0.00454548	4.32488e-06	360757	-0.00345049	0.00452314	0.445552	360757	TRUE	TRUE	TRUE	TRUE	TRUE	FALSE	FALSE	FALSE	TRUE	FALSE
rs13174863	5	139080745	G	A	0.147676	A	0.0292984	0.00470932	4.9392e-10	180350	0.0201719	0.00332527	1.31075e-09	360757	0.000664937	0.00332478	0.841485	360757	TRUE	TRUE	TRUE	TRUE	FALSE	TRUE	FALSE	FALSE	TRUE	FALSE
rs2974550	5	152053480	T	G	0.113644	A	0.0295036	0.00525097	1.92688e-08	180350	0.0187483	0.0037054	4.20087e-07	360757	-0.00837599	0.00370219	0.0236709	360757	TRUE	TRUE	TRUE	TRUE	FALSE	FALSE	FALSE	FALSE	FALSE	TRUE
rs4867646	5	170580152	T	C	0.298323	A	-0.0243738	0.00363498	2.0153e-11	180350	-0.0177688	0.00257415	5.10704e-12	360757	0.00305694	0.00257874	0.235844	360757	TRUE	TRUE	TRUE	TRUE	FALSE	TRUE	FALSE	TRUE	FALSE	FALSE
rs12519998	5	173351861	G	T	0.439765	A	0.0184446	0.00333802	3.28788e-08	180350	0.0119732	0.00235984	3.90283e-07	360757	0.00070519	0.00235663	0.76476	360757	TRUE	FALSE	TRUE	TRUE	FALSE	TRUE	FALSE	TRUE	FALSE	FALSE
rs2178899	6	31606756	T	A	0.130286	A	-0.0340873	0.00491999	4.27227e-12	180350	-0.0304711	0.00348138	2.09386e-18	360757	0.00808394	0.00347287	0.0199265	360757	TRUE	TRUE	TRUE	TRUE	FALSE	TRUE	FALSE	FALSE	TRUE	FALSE
6:34708609_CTTT_C	6	34708609	C	CTTT	0.226457	A	0.0259915	0.0039937	7.62885e-11	180350	0.0286392	0.00282566	3.87792e-24	360757	0.00262331	0.00282315	0.352779	360757	TRUE	TRUE	FALSE	TRUE	FALSE	FALSE	FALSE	FALSE	FALSE	FALSE
rs9471333	6	40362023	C	T	0.449813	A	0.0282774	0.00332917	2.01389e-17	180350	0.0257434	0.00235486	8.18403e-28	360757	0.00082137	0.00235326	0.727063	360757	TRUE	TRUE	TRUE	TRUE	FALSE	TRUE	FALSE	FALSE	TRUE	FALSE
rs1527706	6	46408365	G	A	0.495085	A	-0.0200089	0.00331589	1.60034e-09	180350	-0.0129682	0.00234658	3.27044e-08	360757	-0.000929935	0.00234088	0.691177	360757	TRUE	TRUE	TRUE	TRUE	FALSE	FALSE	TRUE	FALSE	FALSE	TRUE
rs72892910	6	50816887	T	G	0.17072	A	0.0426965	0.00441105	3.73369e-22	180350	0.0409479	0.00312378	3.00714e-39	360757	-0.00951387	0.0031233	0.0023185	360757	TRUE	TRUE	TRUE	TRUE	FALSE	TRUE	FALSE	TRUE	FALSE	FALSE
6:98398843_AT_A	6	98398843	AT	A	0.446853	A	-0.0200262	0.00335942	2.50825e-09	180350	-0.0179101	0.00237525	4.69912e-14	360757	0.000433746	0.00237207	0.854912	360757	TRUE	TRUE	TRUE	TRUE	FALSE	FALSE	FALSE	FALSE	FALSE	FALSE
rs9688977	6	154336892	C	T	0.146081	A	0.0266741	0.00470621	1.44822e-08	180350	0.0226431	0.00332521	9.80659e-12	360757	-0.00728727	0.0033255	0.0284288	360757	TRUE	TRUE	TRUE	TRUE	TRUE	FALSE	FALSE	TRUE	FALSE	FALSE
rs799449	7	44784697	C	T	0.44206	A	-0.021069	0.00334909	3.16222e-10	180350	-0.0198852	0.0023682	4.60571e-17	360757	0.000969827	0.00236421	0.681651	360757	FALSE	TRUE	TRUE	TRUE	FALSE	FALSE	FALSE	FALSE	TRUE	FALSE
rs6955671	7	74489486	C	T	0.459681	A	0.0246939	0.00332595	1.13607e-13	180350	0.0214726	0.00235289	7.13907e-20	360757	-0.000762882	0.00235265	0.745738	360757	TRUE	TRUE	TRUE	TRUE	FALSE	TRUE	FALSE	FALSE	FALSE	FALSE
rs36036189	7	76640546	T	C	0.161003	A	0.0287839	0.00460451	4.08134e-10	180350	0.0270809	0.00325657	9.14764e-17	360757	-0.00588031	0.00324732	0.0701697	360757	TRUE	TRUE	TRUE	TRUE	FALSE	FALSE	FALSE	FALSE	FALSE	TRUE
7:99178509_CCCTT_C	7	99178509	C	CCCTT	0.16067	A	-0.0260604	0.00453077	8.84055e-09	180350	-0.0226039	0.00320347	1.71603e-12	360757	0.00219453	0.00320827	0.49396	360757	TRUE	TRUE	TRUE	TRUE	FALSE	FALSE	FALSE	FALSE	FALSE	FALSE
rs1991651	8	10706411	C	G	0.383138	A	0.0244646	0.00342171	8.72211e-13	180350	0.019537	0.00241597	6.15342e-16	360757	-0.007024	0.00241436	0.00362304	360757	TRUE	TRUE	TRUE	TRUE	TRUE	FALSE	FALSE	TRUE	FALSE	FALSE
rs7827210	8	30871656	A	G	0.39356	A	0.0201294	0.00340026	3.22625e-09	180350	0.0144845	0.00240568	1.73563e-09	360757	0.00348156	0.00240319	0.147417	360757	FALSE	TRUE	TRUE	TRUE	FALSE	FALSE	FALSE	TRUE	FALSE	FALSE
rs35957544	8	73440371	G	T	0.423948	A	0.0260059	0.00336209	1.03905e-14	180350	0.0202916	0.00237828	1.44309e-17	360757	-0.00196737	0.00237689	0.407837	360757	TRUE	TRUE	TRUE	TRUE	FALSE	TRUE	FALSE	FALSE	TRUE	FALSE
rs10087674	8	77220405	C	T	0.499279	A	0.0194568	0.00332055	4.6509e-09	180350	0.017389	0.00234937	1.34883e-13	360757	-0.00288763	0.00234923	0.219004	360757	TRUE	TRUE	TRUE	TRUE	FALSE	FALSE	FALSE	FALSE	FALSE	FALSE
rs4543518	8	94634868	C	G	0.287204	A	-0.0202382	0.00367669	3.7081e-08	180350	-0.0125764	0.00260139	1.33542e-06	360757	-0.00152696	0.00259792	0.556692	360757	TRUE	TRUE	TRUE	TRUE	FALSE	TRUE	FALSE	FALSE	FALSE	TRUE
rs17716502	8	116659731	T	C	0.207753	A	-0.0225198	0.00411988	4.60582e-08	180350	-0.0190713	0.00291456	6.01845e-11	360757	0.00051789	0.00291421	0.858949	360757	TRUE	TRUE	TRUE	TRUE	FALSE	TRUE	FALSE	FALSE	FALSE	TRUE
9:8842337_AT_A	9	8842337	AT	A	0.23726	A	-0.0214945	0.00391825	4.12317e-08	180350	-0.0148856	0.00276594	7.38128e-08	360757	-0.00196817	0.00276615	0.476763	360757	TRUE	TRUE	TRUE	TRUE	FALSE	FALSE	FALSE	FALSE	FALSE	FALSE
rs1412239	9	28425515	G	C	0.324603	A	0.0269947	0.0035402	2.44875e-14	180350	0.0254855	0.00250101	2.21295e-24	360757	-0.00189908	0.00250031	0.447531	360757	FALSE	TRUE	TRUE	TRUE	FALSE	FALSE	FALSE	FALSE	FALSE	FALSE
rs2398864	9	96472072	G	C	0.25556	A	0.0229799	0.00383179	2.0116e-09	180350	0.0198317	0.00270705	2.37686e-13	360757	0.000513736	0.00270392	0.849312	360757	FALSE	TRUE	TRUE	TRUE	FALSE	FALSE	FALSE	FALSE	TRUE	FALSE
rs11012732	10	21830104	G	A	0.330691	A	0.0217869	0.00353063	6.80778e-10	180350	0.0219483	0.00249428	1.38074e-18	360757	0.00483471	0.00249813	0.0529502	360757	TRUE	TRUE	TRUE	TRUE	FALSE	TRUE	FALSE	FALSE	TRUE	FALSE
rs7924036	10	65191645	G	T	0.49738	A	0.0221643	0.00331703	2.36428e-11	180350	0.0135805	0.00234708	7.20811e-09	360757	0.0035348	0.00234293	0.131374	360757	TRUE	FALSE	TRUE	TRUE	TRUE	FALSE	FALSE	FALSE	FALSE	TRUE
rs10786387	10	99861312	G	C	0.319007	A	-0.0198053	0.00356854	2.86136e-08	180350	-0.0175258	0.00251952	3.50607e-12	360757	0.00275102	0.00251914	0.274812	360757	TRUE	TRUE	TRUE	TRUE	FALSE	TRUE	FALSE	TRUE	FALSE	FALSE
rs74233809	10	104913940	C	T	0.0775404	A	0.0365519	0.0062048	3.84768e-09	180350	0.0251005	0.00438463	1.03731e-08	360757	0.000521336	0.00437755	0.905202	360757	TRUE	FALSE	TRUE	TRUE	FALSE	FALSE	TRUE	FALSE	FALSE	FALSE
rs11196191	10	114780633	C	A	0.465467	A	-0.0212387	0.00332159	1.61845e-10	180350	-0.0197289	0.00234798	4.38684e-17	360757	0.00201335	0.00235334	0.392259	360757	FALSE	TRUE	TRUE	TRUE	FALSE	FALSE	FALSE	FALSE	FALSE	TRUE
rs2403662	11	13302822	A	G	0.290057	A	-0.0255048	0.00365116	2.85018e-12	180350	-0.0150415	0.0025845	5.89335e-09	360757	-0.00369383	0.00258051	0.152307	360757	TRUE	TRUE	TRUE	TRUE	TRUE	FALSE	FALSE	TRUE	FALSE	FALSE
rs6265	11	27679916	T	C	0.189282	A	-0.0442226	0.00423017	1.42738e-25	180350	-0.0400214	0.00298918	7.19463e-41	360757	0.000161334	0.00298796	0.956939	360757	TRUE	TRUE	TRUE	TRUE	FALSE	TRUE	FALSE	TRUE	FALSE	FALSE
rs77762353	11	43648786	A	AT	0.311183	A	0.0218084	0.00359677	1.33608e-09	180350	0.0228128	0.00254174	2.83906e-19	360757	-0.000827605	0.00253812	0.744371	360757	FALSE	TRUE	TRUE	TRUE	FALSE	FALSE	FALSE	FALSE	FALSE	FALSE
rs12798028	11	47604639	T	C	0.408489	A	0.0297591	0.00336519	9.38167e-19	180350	0.0254001	0.0023815	1.48871e-26	360757	0.00542525	0.00238003	0.0226386	360757	TRUE	TRUE	TRUE	TRUE	TRUE	FALSE	FALSE	FALSE	FALSE	TRUE
rs2234458	11	65639374	C	T	0.360735	A	0.0230522	0.00344831	2.31502e-11	180350	0.021396	0.00243617	1.60391e-18	360757	-0.00426852	0.00243413	0.0794981	360757	TRUE	TRUE	TRUE	TRUE	FALSE	TRUE	FALSE	FALSE	FALSE	TRUE
rs12806052	11	134518868	T	C	0.165946	A	-0.0267591	0.0044583	1.95153e-09	180350	-0.0194537	0.00315842	7.31406e-10	360757	-0.00311015	0.00315618	0.32442	360757	FALSE	TRUE	TRUE	TRUE	FALSE	FALSE	FALSE	TRUE	FALSE	FALSE
rs57307148	12	1033183	A	C	0.214066	A	0.0232198	0.00404861	9.75239e-09	180350	0.0221187	0.00286311	1.11775e-14	360757	-0.000507943	0.00285962	0.859017	360757	TRUE	TRUE	TRUE	TRUE	FALSE	TRUE	FALSE	FALSE	TRUE	FALSE
rs11433332	12	41844486	AG	A	0.479637	A	0.0186453	0.00334885	2.58541e-08	180350	0.0167606	0.00236926	1.5059e-12	360757	0.0013739	0.00236808	0.561797	360757	FALSE	TRUE	TRUE	TRUE	FALSE	FALSE	FALSE	FALSE	FALSE	FALSE
rs7132908	12	50263148	A	G	0.38397	A	0.0326867	0.00340668	8.50269e-22	180350	0.0306419	0.00241238	5.87471e-37	360757	-0.0046882	0.00240852	0.051595	360757	TRUE	TRUE	TRUE	TRUE	FALSE	TRUE	FALSE	FALSE	TRUE	FALSE
rs770087	12	89744773	C	A	0.190951	A	0.0256593	0.00421071	1.1048e-09	180350	0.0160688	0.00298183	7.09335e-08	360757	-0.000515792	0.00297951	0.862563	360757	TRUE	FALSE	TRUE	TRUE	FALSE	TRUE	FALSE	FALSE	FALSE	TRUE
rs2374053	12	103747178	C	T	0.252479	A	-0.0296837	0.00381962	7.80374e-15	180350	-0.0231008	0.00269916	1.14782e-17	360757	0.00131397	0.00270409	0.627023	360757	TRUE	TRUE	TRUE	TRUE	FALSE	TRUE	FALSE	TRUE	FALSE	FALSE
rs749754732	12	108451977	C	CT	0.227134	A	-0.0228261	0.0039575	8.04454e-09	180350	-0.0160755	0.00279962	9.36284e-09	360757	0.00166959	0.00280581	0.551813	360757	TRUE	TRUE	TRUE	TRUE	FALSE	FALSE	FALSE	FALSE	FALSE	FALSE
rs146459385	12	123318455	A	G	0.0521599	A	-0.0440399	0.0074814	3.94946e-09	180350	-0.0400408	0.00530399	4.39054e-14	360757	0.0134579	0.00529609	0.0110507	360757	TRUE	TRUE	TRUE	TRUE	FALSE	FALSE	TRUE	FALSE	FALSE	TRUE
rs1928496	13	31012904	C	T	0.257558	A	-0.0220109	0.00379006	6.35048e-09	180350	-0.0180037	0.00267807	1.78716e-11	360757	-0.00151679	0.0026767	0.570943	360757	TRUE	FALSE	TRUE	TRUE	TRUE	FALSE	FALSE	FALSE	FALSE	TRUE
rs9527886	13	59353706	C	G	0.184847	A	0.0257036	0.00428158	1.93717e-09	180350	0.0196228	0.00302879	9.26001e-11	360757	-0.00643311	0.00302984	0.0337334	360757	FALSE	TRUE	TRUE	TRUE	FALSE	FALSE	FALSE	TRUE	FALSE	FALSE
rs9515455	13	112239671	A	G	0.417038	A	0.0203963	0.00337851	1.57245e-09	180350	0.0166923	0.00238956	2.84294e-12	360757	-0.00173749	0.00238853	0.466963	360757	FALSE	TRUE	TRUE	TRUE	FALSE	FALSE	FALSE	TRUE	FALSE	FALSE
14:25931404_GTC_G	14	25931404	GTC	G	0.321818	A	-0.0239485	0.00355277	1.57989e-11	180350	-0.0217295	0.00251298	5.31137e-18	360757	-0.00283193	0.00251028	0.259265	360757	TRUE	TRUE	TRUE	TRUE	FALSE	FALSE	FALSE	FALSE	FALSE	FALSE
rs12885458	14	47303114	T	G	0.490297	A	0.0246408	0.00331912	1.14222e-13	180350	0.0187803	0.00234732	1.24042e-15	360757	-0.00151746	0.00234618	0.517774	360757	TRUE	TRUE	FALSE	TRUE	FALSE	TRUE	FALSE	FALSE	FALSE	FALSE
rs7141420	14	79899454	C	T	0.484999	A	-0.0206454	0.00334021	6.38801e-10	180350	-0.0213811	0.00236176	1.39715e-19	360757	0.000165315	0.00236179	0.944197	360757	TRUE	TRUE	TRUE	TRUE	TRUE	FALSE	FALSE	FALSE	TRUE	FALSE
rs28671107	14	94077077	C	A	0.301678	A	-0.0273246	0.00361147	3.86591e-14	180350	-0.023236	0.00255582	9.82164e-20	360757	0.00556387	0.00255663	0.0295373	360757	TRUE	TRUE	TRUE	TRUE	FALSE	TRUE	FALSE	FALSE	TRUE	FALSE
rs12878532	14	103279795	C	T	0.342589	A	0.0202915	0.00348546	5.83298e-09	180350	0.0181792	0.00246638	1.69974e-13	360757	0.00317257	0.00246772	0.198575	360757	TRUE	TRUE	TRUE	TRUE	FALSE	FALSE	FALSE	TRUE	FALSE	FALSE
rs755058049	15	68105875	G	GCTA	0.222331	A	-0.0336619	0.00398271	2.88454e-17	180350	-0.0292789	0.00281306	2.2934e-25	360757	0.000699121	0.00280785	0.80337	360757	TRUE	TRUE	TRUE	TRUE	FALSE	FALSE	FALSE	FALSE	FALSE	FALSE
rs12930863	16	363384	C	T	0.172042	A	-0.0245191	0.00441125	2.7278e-08	180350	-0.0169977	0.00311678	4.9391e-08	360757	-0.00223717	0.00311351	0.472428	360757	FALSE	TRUE	TRUE	TRUE	FALSE	FALSE	FALSE	TRUE	FALSE	FALSE
rs879620	16	4015729	C	T	0.385253	A	-0.0255533	0.00341944	7.87599e-14	180350	-0.024106	0.00241811	2.09936e-23	360757	0.00719701	0.00241981	0.00293769	360757	TRUE	TRUE	TRUE	TRUE	FALSE	TRUE	FALSE	FALSE	FALSE	TRUE
rs7204864	16	19942927	T	C	0.142377	A	-0.0259893	0.00474076	4.2086e-08	180350	-0.0251928	0.00335244	5.71447e-14	360757	0.00536278	0.00335438	0.10988	360757	TRUE	FALSE	TRUE	TRUE	TRUE	FALSE	FALSE	FALSE	FALSE	TRUE
rs56186137	16	28825953	G	A	0.404181	A	0.029514	0.00338071	2.56503e-18	180350	0.0259026	0.00238878	2.16349e-27	360757	-0.00177349	0.00238618	0.45734	360757	TRUE	TRUE	TRUE	TRUE	FALSE	TRUE	FALSE	FALSE	FALSE	TRUE
rs12597511	16	31145219	T	C	0.357042	A	-0.024863	0.00346563	7.30274e-13	180350	-0.0258405	0.00245182	5.74157e-26	360757	0.000111045	0.00244945	0.963841	360757	TRUE	TRUE	TRUE	TRUE	FALSE	TRUE	FALSE	FALSE	TRUE	FALSE
rs1421085	16	53800954	C	T	0.402201	A	0.0791393	0.0033782	3.4902e-121	180350	0.0776552	0.00238695	7.86821e-232	360757	-0.00751345	0.00238405	0.00162421	360757	TRUE	TRUE	TRUE	TRUE	TRUE	FALSE	FALSE	FALSE	TRUE	FALSE
rs3790086	16	69887707	G	C	0.455485	A	0.022839	0.00333393	7.38318e-12	180350	0.0208959	0.0023562	7.44676e-19	360757	0.000939691	0.00235729	0.690164	360757	FALSE	TRUE	TRUE	TRUE	FALSE	FALSE	FALSE	FALSE	FALSE	FALSE
rs11864188	16	72032954	T	A	0.322369	A	-0.0199979	0.00354716	1.72584e-08	180350	-0.0166499	0.00250911	3.2324e-11	360757	-0.00127311	0.00250866	0.611815	360757	TRUE	TRUE	TRUE	TRUE	FALSE	FALSE	FALSE	TRUE	FALSE	FALSE
rs4516268	17	1846831	A	C	0.194396	A	-0.0252645	0.00419561	1.72976e-09	180350	-0.0267769	0.0029702	1.97504e-19	360757	-0.0020795	0.00297089	0.483955	360757	TRUE	TRUE	TRUE	TRUE	FALSE	TRUE	FALSE	FALSE	FALSE	TRUE
rs684214	17	40696915	T	C	0.282836	A	0.0207503	0.00368944	1.86605e-08	180350	0.0133844	0.0026062	2.81377e-07	360757	0.00114921	0.00260406	0.658985	360757	FALSE	TRUE	TRUE	TRUE	FALSE	FALSE	FALSE	TRUE	FALSE	FALSE
rs11079849	17	47090785	T	C	0.327024	A	-0.0240683	0.00354228	1.08964e-11	180350	-0.0212974	0.00250314	1.77166e-17	360757	-0.00116546	0.00250043	0.641142	360757	FALSE	TRUE	TRUE	TRUE	FALSE	FALSE	FALSE	TRUE	FALSE	FALSE
rs2332306	17	52937056	G	A	0.158535	A	0.0254373	0.00455135	2.28756e-08	180350	0.0185699	0.00322157	8.20878e-09	360757	0.00550776	0.00322442	0.0876112	360757	TRUE	TRUE	TRUE	TRUE	FALSE	FALSE	TRUE	TRUE	FALSE	FALSE
rs11150745	17	78757626	G	A	0.318678	A	-0.0215046	0.0035627	1.5824e-09	180350	-0.0229135	0.00251745	8.92179e-20	360757	-0.00169655	0.00251371	0.499726	360757	TRUE	TRUE	TRUE	TRUE	TRUE	FALSE	FALSE	FALSE	TRUE	FALSE
rs35761930	18	13182325	T	A	0.183415	A	0.0247559	0.00430979	9.25509e-09	180350	0.0172653	0.00304543	1.4353e-08	360757	-0.00312307	0.00304149	0.304504	360757	TRUE	TRUE	TRUE	TRUE	FALSE	FALSE	TRUE	FALSE	TRUE	FALSE
rs1652376	18	21109466	T	G	0.46377	A	-0.0191215	0.00332461	8.85964e-09	180350	-0.0197554	0.00235134	4.41405e-17	360757	-0.00106151	0.00235036	0.651533	360757	TRUE	TRUE	TRUE	FALSE	TRUE	FALSE	FALSE	TRUE	FALSE	FALSE
rs34974000	18	39077523	G	GCT	0.14277	A	-0.0263404	0.00482839	4.8949e-08	180350	-0.0159042	0.00341737	3.25786e-06	360757	0.0030163	0.00341435	0.37701	360757	TRUE	TRUE	TRUE	TRUE	FALSE	FALSE	FALSE	FALSE	FALSE	FALSE
rs538656	18	57850422	T	G	0.235007	A	0.0529907	0.0039026	5.64731e-42	180350	0.0540294	0.00276173	3.49853e-85	360757	-0.00452822	0.00276053	0.100935	360757	TRUE	TRUE	TRUE	TRUE	FALSE	TRUE	FALSE	TRUE	FALSE	FALSE
19:4048974_CA_C	19	4048974	C	CA	0.196328	A	-0.0262198	0.00424456	6.5357e-10	180350	-0.0240791	0.00300463	1.11376e-15	360757	0.00117389	0.00300382	0.695946	360757	TRUE	TRUE	TRUE	TRUE	FALSE	FALSE	FALSE	FALSE	FALSE	FALSE
rs62123609	19	18264497	T	C	0.399467	A	0.0200498	0.00338916	3.30722e-09	180350	0.0163639	0.00239826	8.91549e-12	360757	0.00256617	0.00239438	0.283834	360757	TRUE	TRUE	TRUE	TRUE	FALSE	FALSE	TRUE	FALSE	FALSE	TRUE
rs10423928	19	46182304	A	T	0.193779	A	-0.0394823	0.00418712	4.16851e-21	180350	-0.0357076	0.00296075	1.73717e-33	360757	-0.002519	0.00296339	0.395304	360757	TRUE	TRUE	TRUE	TRUE	FALSE	FALSE	TRUE	TRUE	FALSE	FALSE
rs3810291	19	47569003	G	A	0.321907	A	-0.025036	0.00354133	1.55875e-12	180350	-0.0278817	0.00250616	9.55816e-29	360757	0.00561911	0.00250633	0.0249638	360757	FALSE	TRUE	TRUE	TRUE	TRUE	FALSE	FALSE	TRUE	FALSE	FALSE
rs76040172	21	46488959	A	G	0.0543339	A	-0.0420085	0.00735268	1.10939e-08	180350	-0.0417779	0.00518631	7.94421e-16	360757	0.000798214	0.00519454	0.877875	360757	FALSE	TRUE	TRUE	TRUE	FALSE	FALSE	FALSE	FALSE	FALSE	TRUE
rs72634826	1	1601052	A	G	0.261149	B	-0.0215545	0.00382857	1.80588e-08	180407	-0.0201878	0.00270919	9.24164e-14	360757	0.00133676	0.00271014	0.621841	360757	TRUE	TRUE	TRUE	TRUE	FALSE	TRUE	FALSE	FALSE	FALSE	FALSE
rs2613497	1	72753825	A	T	0.192335	B	-0.0296517	0.00420721	1.82364e-12	180407	-0.0301102	0.00297238	4.09623e-24	360757	0.00773846	0.00296516	0.00905992	360757	FALSE	TRUE	TRUE	TRUE	FALSE	FALSE	FALSE	TRUE	FALSE	FALSE
rs34517439	1	78450517	A	C	0.12467	B	0.0380665	0.00508124	6.83612e-14	180407	0.0370977	0.0035948	5.77945e-25	360757	-0.00129915	0.00359539	0.717848	360757	TRUE	TRUE	TRUE	TRUE	FALSE	FALSE	TRUE	TRUE	FALSE	FALSE
rs17024258	1	110147321	T	C	0.0261061	B	0.0604569	0.0104301	6.78669e-09	180407	0.0673848	0.00740412	8.9952e-20	360757	-0.0102865	0.00744055	0.166823	360757	TRUE	TRUE	TRUE	TRUE	FALSE	TRUE	FALSE	FALSE	FALSE	TRUE
rs76102184	1	156171486	T	C	0.0245349	B	0.0637611	0.0110731	8.51544e-09	180407	0.0549188	0.00785872	2.78783e-12	360757	0.0100443	0.00781082	0.198462	360757	TRUE	TRUE	TRUE	TRUE	FALSE	TRUE	FALSE	FALSE	TRUE	FALSE
rs539515	1	177889025	C	A	0.207311	B	0.0489189	0.00409115	6.12442e-33	180407	0.0466069	0.00289147	1.97452e-58	360757	-0.0082189	0.00289203	0.00448456	360757	TRUE	TRUE	TRUE	TRUE	FALSE	TRUE	FALSE	FALSE	TRUE	FALSE
rs815335	1	190128081	T	C	0.370271	B	0.0222606	0.00345166	1.12686e-10	180407	0.0170753	0.00243917	2.55564e-12	360757	0.00284378	0.00243651	0.243149	360757	TRUE	TRUE	TRUE	TRUE	FALSE	TRUE	FALSE	TRUE	FALSE	FALSE
rs2678207	1	201825277	T	C	0.338505	B	0.0249147	0.00350236	1.13395e-12	180407	0.0242704	0.00247973	1.28247e-22	360757	-0.00260328	0.00247571	0.293016	360757	TRUE	TRUE	TRUE	TRUE	FALSE	FALSE	FALSE	TRUE	FALSE	FALSE
rs76111507	2	455477	T	C	0.03736	B	-0.0948003	0.00876342	2.89281e-27	180407	-0.0873347	0.00620773	6.07907e-45	360757	0.0174334	0.00618848	0.00484675	360757	TRUE	TRUE	TRUE	TRUE	FALSE	TRUE	FALSE	FALSE	TRUE	FALSE
rs115910474	2	630555	A	G	0.168912	B	-0.053688	0.00444131	1.25423e-33	180407	-0.0549901	0.00313095	5.01762e-69	360757	0.0140248	0.0031334	7.61113e-06	360757	TRUE	TRUE	TRUE	TRUE	FALSE	FALSE	FALSE	FALSE	TRUE	FALSE
rs59086897	2	25145173	A	T	0.486435	B	0.0365371	0.00331662	3.25372e-28	180407	0.0339998	0.00234363	1.12287e-47	360757	-0.00566042	0.0023427	0.0156844	360757	TRUE	TRUE	TRUE	TRUE	FALSE	TRUE	FALSE	FALSE	FALSE	FALSE
2:47003379_GT_G	2	47003379	G	GT	0.417437	B	-0.0207079	0.00340748	1.22553e-09	180407	-0.0158368	0.00240965	4.96332e-11	360757	-0.00120911	0.00240582	0.615262	360757	TRUE	TRUE	TRUE	TRUE	FALSE	FALSE	FALSE	FALSE	FALSE	FALSE
rs2708149	2	58951187	A	G	0.431268	B	-0.0184609	0.00337376	4.45839e-08	180407	-0.0213285	0.00238422	3.71348e-19	360757	0.00168088	0.00238478	0.480913	360757	FALSE	TRUE	TRUE	TRUE	FALSE	FALSE	FALSE	FALSE	FALSE	TRUE
rs6739755	2	59330227	A	G	0.396278	B	0.0217443	0.00339562	1.52097e-10	180407	0.0203783	0.00240146	2.15052e-17	360757	0.000246572	0.00240422	0.918314	360757	TRUE	TRUE	TRUE	TRUE	TRUE	FALSE	FALSE	TRUE	FALSE	FALSE
rs2861683	2	67836507	C	A	0.412059	B	-0.0192134	0.00336235	1.10334e-08	180407	-0.0200905	0.00237774	2.9383e-17	360757	-0.0019727	0.00237897	0.406979	360757	TRUE	TRUE	TRUE	TRUE	FALSE	TRUE	FALSE	FALSE	FALSE	TRUE
rs6542924	2	100893113	C	A	0.317224	B	0.0198701	0.00358879	3.08601e-08	180407	0.0166534	0.00253435	5.0024e-11	360757	-0.000470887	0.00252584	0.852109	360757	TRUE	TRUE	TRUE	TRUE	TRUE	FALSE	FALSE	TRUE	FALSE	FALSE
rs6745626	2	181436641	C	T	0.409798	B	-0.020256	0.00337753	2.01045e-09	180407	-0.0162275	0.00238764	1.07386e-11	360757	0.00394493	0.00238922	0.0987113	360757	FALSE	TRUE	TRUE	TRUE	FALSE	FALSE	FALSE	TRUE	FALSE	FALSE
rs6716898	2	198944271	A	G	0.482043	B	0.0188035	0.00332153	1.50641e-08	180407	0.0166654	0.00234839	1.28183e-12	360757	0.00349831	0.00234732	0.136135	360757	TRUE	TRUE	TRUE	TRUE	TRUE	FALSE	FALSE	TRUE	FALSE	FALSE
rs4482463	2	205375909	C	A	0.0755459	B	0.0448424	0.00630974	1.19162e-12	180407	0.0361844	0.0044417	3.75713e-16	360757	0.000920792	0.00445304	0.836183	360757	TRUE	TRUE	TRUE	TRUE	TRUE	FALSE	FALSE	FALSE	TRUE	FALSE
rs11892610	2	211575123	G	A	0.187416	B	0.0232825	0.00424318	4.09281e-08	180407	0.0162098	0.00299764	6.3941e-08	360757	-0.00625675	0.00299626	0.0367815	360757	FALSE	TRUE	TRUE	TRUE	FALSE	FALSE	FALSE	FALSE	FALSE	FALSE
rs13427822	2	213414265	G	A	0.272523	B	-0.0211805	0.00377301	1.98356e-08	180407	-0.0168367	0.00266398	2.61626e-10	360757	-0.0021744	0.00266313	0.414224	360757	TRUE	TRUE	TRUE	TRUE	FALSE	TRUE	FALSE	TRUE	FALSE	FALSE
rs7634084	3	49949834	A	T	0.483532	B	-0.0315246	0.00331668	2.02626e-21	180407	-0.0293134	0.00234546	7.79749e-36	360757	0.00267148	0.00234753	0.255123	360757	TRUE	TRUE	TRUE	TRUE	FALSE	TRUE	FALSE	FALSE	FALSE	FALSE
rs7355953	3	85792137	C	T	0.213181	B	0.0289933	0.00405747	8.98954e-13	180407	0.0219947	0.00286953	1.79367e-14	360757	0.00275805	0.00286206	0.335216	360757	TRUE	TRUE	TRUE	TRUE	FALSE	FALSE	TRUE	FALSE	FALSE	TRUE
rs1454687	3	94038085	C	G	0.483764	B	0.0241478	0.00332127	3.59163e-13	180407	0.0237515	0.00234559	4.26529e-24	360757	0.00132655	0.00234836	0.572153	360757	TRUE	TRUE	TRUE	TRUE	TRUE	FALSE	FALSE	FALSE	FALSE	FALSE
rs10662785	3	131620696	GTTT	G	0.273296	B	0.0281306	0.00374743	6.09386e-14	180407	0.0256779	0.00264961	3.30731e-22	360757	0.0010395	0.00264927	0.694783	360757	TRUE	TRUE	TRUE	TRUE	FALSE	FALSE	FALSE	FALSE	FALSE	FALSE
rs3067405	3	134663615	CTG	C	0.427847	B	-0.0199174	0.00336535	3.25731e-09	180407	-0.0145835	0.0023786	8.73396e-10	360757	-0.000255926	0.00237943	0.914347	360757	TRUE	TRUE	TRUE	TRUE	FALSE	FALSE	FALSE	FALSE	FALSE	FALSE
rs357501	3	153953440	A	G	0.376538	B	0.0200805	0.00343498	5.04766e-09	180407	0.017421	0.00243067	7.67252e-13	360757	0.00389545	0.00242844	0.108694	360757	TRUE	TRUE	TRUE	TRUE	FALSE	TRUE	FALSE	TRUE	FALSE	FALSE
rs2271998	3	170625806	T	C	0.405851	B	0.0206959	0.00338427	9.65597e-10	180407	0.0169653	0.00239242	1.33131e-12	360757	-0.000277745	0.0023891	0.90745	360757	FALSE	TRUE	TRUE	FALSE	FALSE	FALSE	FALSE	FALSE	FALSE	TRUE
rs55742087	3	185830488	T	C	0.183464	B	-0.029512	0.00429303	6.24556e-12	180407	-0.0321069	0.00303001	3.12801e-26	360757	0.00283236	0.00302997	0.349901	360757	TRUE	TRUE	TRUE	TRUE	FALSE	TRUE	FALSE	FALSE	FALSE	TRUE
rs13130484	4	45175691	T	C	0.433243	B	0.0320365	0.00335886	1.47438e-21	180407	0.0288457	0.00237231	5.19886e-34	360757	-0.00548038	0.00237059	0.0207879	360757	TRUE	TRUE	TRUE	TRUE	TRUE	FALSE	FALSE	TRUE	FALSE	FALSE
rs7695300	4	55512066	T	C	0.440468	B	0.0214567	0.0033342	1.23504e-10	180407	0.0150235	0.00235852	1.8936e-10	360757	-0.00373058	0.00235787	0.113608	360757	TRUE	TRUE	TRUE	TRUE	FALSE	FALSE	TRUE	TRUE	FALSE	FALSE
rs13107325	4	103188709	T	C	0.0745204	B	0.0500096	0.00631781	2.4736e-15	180407	0.0494861	0.00446722	1.62829e-28	360757	-0.0128638	0.00446387	0.00395495	360757	TRUE	TRUE	TRUE	FALSE	FALSE	TRUE	FALSE	FALSE	FALSE	TRUE
rs1296328	4	137083193	A	C	0.439026	B	0.0190429	0.00335135	1.33202e-08	180407	0.0187961	0.00237244	2.33098e-15	360757	-0.00105281	0.00237376	0.657391	360757	FALSE	TRUE	TRUE	TRUE	FALSE	FALSE	FALSE	FALSE	TRUE	FALSE
rs360903	4	152858111	C	T	0.144431	B	0.0259445	0.00473929	4.39701e-08	180407	0.0130565	0.00335117	9.77679e-05	360757	0.00624076	0.00335323	0.0627287	360757	TRUE	TRUE	TRUE	TRUE	FALSE	FALSE	TRUE	TRUE	FALSE	FALSE
rs2307111	5	75003678	C	T	0.393959	B	-0.0251526	0.00339254	1.22978e-13	180407	-0.029217	0.0024013	4.72179e-34	360757	-0.00132448	0.00240204	0.581361	360757	TRUE	TRUE	TRUE	TRUE	TRUE	FALSE	FALSE	FALSE	TRUE	FALSE
rs34483452	5	87986314	A	C	0.135014	B	0.0326805	0.00489474	2.45145e-11	180407	0.0327871	0.00345815	2.53069e-21	360757	-0.00483703	0.00345006	0.160913	360757	FALSE	TRUE	TRUE	TRUE	FALSE	TRUE	FALSE	TRUE	FALSE	FALSE
rs329118	5	133861663	T	C	0.417934	B	-0.0202293	0.0033637	1.81363e-09	180407	-0.0176525	0.00237882	1.16754e-13	360757	0.000223102	0.00237805	0.925255	360757	TRUE	FALSE	TRUE	TRUE	FALSE	FALSE	TRUE	FALSE	FALSE	TRUE
rs3130048	6	31613739	C	T	0.279593	B	0.0256756	0.00368957	3.43939e-12	180407	0.0223414	0.00260649	1.02565e-17	360757	-0.00598329	0.00261081	0.0219216	360757	TRUE	TRUE	TRUE	TRUE	TRUE	FALSE	FALSE	FALSE	FALSE	TRUE
rs34094891	6	34614822	GACA	G	0.327733	B	0.0334145	0.00352902	2.87164e-21	180407	0.028207	0.00249481	1.23578e-29	360757	0.000384312	0.00249561	0.877614	360757	TRUE	TRUE	TRUE	TRUE	FALSE	FALSE	FALSE	FALSE	FALSE	FALSE
rs34045288	6	40369081	T	C	0.336108	B	0.025253	0.00351823	7.11289e-13	180407	0.0262631	0.00248351	3.92672e-26	360757	0.000161892	0.00248035	0.947959	360757	TRUE	TRUE	TRUE	TRUE	FALSE	TRUE	FALSE	FALSE	TRUE	FALSE
rs72891717	6	50858235	A	T	0.167731	B	0.0398927	0.00445182	3.24726e-19	180407	0.0411566	0.00314047	3.13697e-39	360757	-0.0108203	0.00314095	0.000571325	360757	TRUE	TRUE	TRUE	TRUE	FALSE	TRUE	FALSE	FALSE	TRUE	FALSE
rs854917	6	90127390	C	T	0.261691	B	0.0211658	0.00379394	2.42478e-08	180407	0.0156578	0.00267897	5.07936e-09	360757	-0.00189575	0.00267667	0.478791	360757	TRUE	TRUE	TRUE	TRUE	FALSE	FALSE	TRUE	FALSE	TRUE	FALSE
rs11153969	6	98358220	T	C	0.372119	B	-0.0197691	0.00343576	8.73303e-09	180407	-0.0175872	0.00242839	4.41941e-13	360757	-0.000469815	0.00242258	0.846229	360757	TRUE	TRUE	TRUE	TRUE	FALSE	TRUE	FALSE	FALSE	TRUE	FALSE
rs2253310	6	108888593	C	G	0.371048	B	-0.0214188	0.00343402	4.46361e-10	180407	-0.0189774	0.0024254	5.11262e-15	360757	0.00104529	0.00242433	0.666348	360757	TRUE	TRUE	TRUE	TRUE	FALSE	FALSE	TRUE	TRUE	FALSE	FALSE
rs799449	7	44784697	C	T	0.440613	B	-0.0187154	0.00334951	2.30662e-08	180407	-0.0198852	0.0023682	4.60571e-17	360757	0.000969827	0.00236421	0.681651	360757	FALSE	TRUE	TRUE	TRUE	FALSE	FALSE	FALSE	FALSE	TRUE	FALSE
rs55838432	7	75115226	A	G	0.419902	B	-0.0283999	0.0033658	3.25743e-17	180407	-0.0248917	0.00237707	1.17664e-25	360757	-0.00276696	0.00237517	0.24404	360757	TRUE	TRUE	TRUE	TRUE	FALSE	FALSE	FALSE	FALSE	FALSE	TRUE
rs200168112	7	76500308	G	T	0.115618	B	0.0330916	0.00524009	2.70641e-10	180407	0.0258776	0.00371293	3.18451e-12	360757	-0.00544008	0.00370132	0.141626	360757	TRUE	TRUE	TRUE	TRUE	FALSE	FALSE	FALSE	FALSE	TRUE	FALSE
rs39330	7	103449555	T	A	0.426935	B	-0.0229457	0.00336951	9.80498e-12	180407	-0.0198022	0.00238276	9.5546e-17	360757	0.00234904	0.00237894	0.323432	360757	TRUE	TRUE	TRUE	TRUE	FALSE	TRUE	FALSE	FALSE	FALSE	FALSE
rs2072413	7	150647969	T	C	0.270476	B	-0.0216874	0.00374984	7.32594e-09	180407	-0.0186311	0.00264928	2.03203e-12	360757	-0.00193424	0.00264417	0.464468	360757	TRUE	TRUE	FALSE	TRUE	TRUE	FALSE	FALSE	FALSE	FALSE	FALSE
rs60240827	8	10810250	T	C	0.486802	B	-0.0216977	0.00333009	7.25654e-11	180407	-0.0208442	0.00235526	8.78434e-19	360757	0.00429044	0.002356	0.0685972	360757	FALSE	TRUE	TRUE	FALSE	FALSE	FALSE	FALSE	FALSE	TRUE	FALSE
rs72674898	8	95631555	A	G	0.301761	B	-0.0200873	0.00364231	3.49293e-08	180407	-0.0165994	0.00257321	1.11356e-10	360757	-0.00262681	0.00257447	0.307574	360757	TRUE	TRUE	TRUE	TRUE	FALSE	FALSE	TRUE	FALSE	FALSE	TRUE
rs9776097	9	15647348	T	G	0.441501	B	-0.0240277	0.00334387	6.71674e-13	180407	-0.0207056	0.00236509	2.05533e-18	360757	0.00152789	0.00236333	0.517958	360757	TRUE	TRUE	TRUE	TRUE	FALSE	TRUE	FALSE	FALSE	TRUE	FALSE
rs1411432	9	16728532	C	A	0.184046	B	0.0272647	0.00429584	2.20408e-10	180407	0.0231491	0.00303294	2.30717e-14	360757	0.00492082	0.00302785	0.104124	360757	TRUE	TRUE	TRUE	TRUE	FALSE	TRUE	FALSE	FALSE	TRUE	FALSE
rs17770336	9	28414625	T	C	0.323968	B	0.0245332	0.00353441	3.90017e-12	180407	0.0256324	0.0025011	1.21197e-24	360757	-0.00226657	0.00250101	0.364797	360757	TRUE	TRUE	TRUE	TRUE	TRUE	FALSE	FALSE	FALSE	TRUE	FALSE
rs10991926	9	94180339	C	T	0.337824	B	-0.0193166	0.00350616	3.60653e-08	180407	-0.0135912	0.00247549	4.01554e-08	360757	0.00186867	0.00247194	0.449678	360757	TRUE	TRUE	TRUE	TRUE	FALSE	TRUE	FALSE	FALSE	FALSE	TRUE
rs6482190	10	22037809	A	G	0.280232	B	0.0254394	0.00370449	6.56968e-12	180407	0.0234031	0.00262237	4.50125e-19	360757	0.0054957	0.00262734	0.0364628	360757	TRUE	TRUE	TRUE	TRUE	FALSE	TRUE	FALSE	FALSE	TRUE	FALSE
rs11201985	10	88097795	A	G	0.455603	B	0.0214016	0.00334754	1.62829e-10	180407	0.0134754	0.00236783	1.26367e-08	360757	-0.00207646	0.00236394	0.379733	360757	TRUE	TRUE	TRUE	TRUE	TRUE	FALSE	FALSE	TRUE	FALSE	FALSE
rs12357890	10	99762693	A	G	0.439907	B	-0.0198576	0.00335882	3.38404e-09	180407	-0.0188824	0.00237451	1.83832e-15	360757	0.00247464	0.00237368	0.297164	360757	TRUE	TRUE	TRUE	TRUE	FALSE	FALSE	FALSE	TRUE	FALSE	FALSE
rs4073288	10	114747277	A	G	0.374806	B	-0.0195464	0.00345457	1.53256e-08	180407	-0.0153302	0.00244361	3.53158e-10	360757	0.000449395	0.00244462	0.854147	360757	FALSE	TRUE	TRUE	TRUE	FALSE	FALSE	FALSE	FALSE	FALSE	TRUE
rs2035806	10	133984916	G	A	0.433024	B	0.021164	0.00334927	2.63894e-10	180407	0.0162174	0.00237181	8.0692e-12	360757	-0.00168323	0.00237169	0.477878	360757	TRUE	TRUE	TRUE	TRUE	FALSE	TRUE	FALSE	TRUE	FALSE	FALSE
rs4963120	11	825777	C	T	0.438521	B	-0.0189641	0.00337256	1.87901e-08	180407	-0.0157758	0.00238725	3.89129e-11	360757	0.000462463	0.00238627	0.846332	360757	TRUE	TRUE	TRUE	TRUE	FALSE	FALSE	TRUE	FALSE	FALSE	TRUE
rs11030119	11	27728102	A	G	0.308245	B	0.0328794	0.00359161	5.51584e-20	180407	0.0317615	0.00253785	6.27668e-36	360757	-0.00508269	0.00253678	0.0451136	360757	TRUE	TRUE	TRUE	TRUE	FALSE	TRUE	FALSE	TRUE	FALSE	FALSE
rs7947967	11	43854610	G	C	0.309876	B	0.0248399	0.00358717	4.38509e-12	180407	0.0213654	0.00253811	3.84867e-17	360757	0.000213727	0.00253425	0.93279	360757	TRUE	TRUE	TRUE	TRUE	FALSE	FALSE	FALSE	FALSE	FALSE	FALSE
rs7124681	11	47529947	A	C	0.407706	B	0.021442	0.00337013	1.99148e-10	180407	0.0254513	0.00238095	1.14946e-26	360757	0.00540252	0.00237942	0.0231769	360757	TRUE	TRUE	TRUE	TRUE	TRUE	FALSE	FALSE	FALSE	FALSE	TRUE
rs2234458	11	65639374	C	T	0.361657	B	0.0197332	0.00344263	9.9407e-09	180407	0.021396	0.00243617	1.60391e-18	360757	-0.00426852	0.00243413	0.0794981	360757	TRUE	TRUE	TRUE	TRUE	FALSE	TRUE	FALSE	FALSE	FALSE	TRUE
12:1004207_ATAAGT_A	12	1004207	A	ATAAGT	0.202208	B	0.0229019	0.0041283	2.90115e-08	180407	0.0223659	0.00291685	1.75383e-14	360757	-0.00168197	0.00291032	0.56331	360757	TRUE	TRUE	TRUE	TRUE	FALSE	FALSE	FALSE	FALSE	FALSE	FALSE
rs16926776	12	24001905	T	C	0.0761417	B	0.0342903	0.00623127	3.74029e-08	180407	0.021006	0.00442438	2.05728e-06	360757	-0.00987157	0.00443085	0.0258868	360757	TRUE	TRUE	TRUE	TRUE	FALSE	TRUE	FALSE	FALSE	FALSE	TRUE
rs7132908	12	50263148	A	G	0.383297	B	0.0286493	0.00341691	5.12656e-17	180407	0.0306419	0.00241238	5.87471e-37	360757	-0.0046882	0.00240852	0.051595	360757	TRUE	TRUE	TRUE	TRUE	FALSE	TRUE	FALSE	FALSE	TRUE	FALSE
rs113397893	12	57611285	G	A	0.0792393	B	0.0354835	0.0062126	1.1213e-08	180407	0.0302692	0.00438512	5.11049e-12	360757	-0.00817209	0.00437601	0.0618362	360757	TRUE	TRUE	TRUE	TRUE	FALSE	FALSE	TRUE	FALSE	FALSE	FALSE
rs6539798	12	84270090	T	C	0.357368	B	-0.0191153	0.00346192	3.3641e-08	180407	-0.0114767	0.00244544	2.69221e-06	360757	0.00190759	0.00244661	0.435576	360757	TRUE	TRUE	TRUE	TRUE	FALSE	TRUE	FALSE	TRUE	FALSE	FALSE
rs67524827	12	90136912	A	G	0.244044	B	-0.0260579	0.00386583	1.58242e-11	180407	-0.0170876	0.00273432	4.12753e-10	360757	-0.00419019	0.00273398	0.125367	360757	TRUE	TRUE	TRUE	TRUE	TRUE	FALSE	FALSE	FALSE	TRUE	FALSE
rs147730268	12	123024476	T	G	0.0881284	B	-0.0464876	0.0059863	8.16379e-15	180407	-0.0386847	0.00422278	5.1693e-20	360757	0.00433145	0.00421492	0.304117	360757	TRUE	TRUE	TRUE	TRUE	FALSE	FALSE	TRUE	FALSE	FALSE	TRUE
rs7977432	12	133430596	C	T	0.319914	B	0.0194311	0.00355579	4.6447e-08	180407	0.0143249	0.00250986	1.1478e-08	360757	0.000191432	0.00250933	0.93919	360757	FALSE	FALSE	TRUE	TRUE	FALSE	FALSE	FALSE	FALSE	FALSE	TRUE
rs9569808	13	58631525	G	A	0.228629	B	-0.0256392	0.00394987	8.54043e-11	180407	-0.0234719	0.00279285	4.31998e-17	360757	0.000770342	0.00278919	0.782403	360757	TRUE	TRUE	TRUE	TRUE	TRUE	FALSE	FALSE	FALSE	TRUE	FALSE
rs10132280	14	25928179	A	C	0.300797	B	-0.0202592	0.00363187	2.43399e-08	180407	-0.0221352	0.00256804	6.75266e-18	360757	-0.00334852	0.00256522	0.191773	360757	FALSE	TRUE	TRUE	TRUE	FALSE	FALSE	FALSE	FALSE	TRUE	FALSE
rs8006528	14	74298196	G	A	0.0637992	B	-0.0427792	0.00684959	4.23359e-10	180407	-0.0224285	0.00483578	3.51867e-06	360757	-0.00184844	0.00486289	0.703862	360757	TRUE	TRUE	TRUE	TRUE	FALSE	TRUE	FALSE	FALSE	FALSE	TRUE
14:79916923_CA_C	14	79916923	C	CA	0.22218	B	0.0303999	0.00400415	3.16309e-14	180407	0.0270525	0.00283833	1.56493e-21	360757	0.00256321	0.00283366	0.3657	360757	TRUE	TRUE	TRUE	TRUE	FALSE	FALSE	FALSE	FALSE	FALSE	FALSE
rs4905064	14	93872450	A	G	0.423129	B	-0.0221227	0.00336048	4.61728e-11	180407	-0.0208242	0.00237562	1.86277e-18	360757	0.00234776	0.00237387	0.322663	360757	TRUE	TRUE	TRUE	TRUE	FALSE	TRUE	FALSE	FALSE	TRUE	FALSE
rs3212038	14	104178186	G	A	0.330988	B	0.0193643	0.00353105	4.16371e-08	180407	0.0131411	0.00249624	1.40761e-07	360757	-0.000120562	0.00250032	0.961542	360757	FALSE	TRUE	TRUE	FALSE	FALSE	FALSE	FALSE	TRUE	FALSE	FALSE
rs3784699	15	68007591	T	C	0.396959	B	-0.0235239	0.00338879	3.88783e-12	180407	-0.0242565	0.00239719	4.59741e-24	360757	-0.00199557	0.00239275	0.404278	360757	TRUE	TRUE	TRUE	TRUE	TRUE	FALSE	FALSE	FALSE	TRUE	FALSE
rs117829164	15	73165346	G	T	0.119774	B	-0.0292302	0.00510378	1.02277e-08	180407	-0.0223133	0.0036112	6.46072e-10	360757	0.00170036	0.00360914	0.637551	360757	TRUE	TRUE	TRUE	FALSE	TRUE	FALSE	FALSE	TRUE	FALSE	FALSE
rs57488047	15	79403002	C	T	0.470212	B	-0.0242234	0.00334284	4.29828e-13	180407	-0.0165124	0.00236411	2.86153e-12	360757	-0.000711561	0.00236388	0.763404	360757	TRUE	TRUE	TRUE	TRUE	FALSE	TRUE	FALSE	FALSE	FALSE	TRUE
rs7181498	15	95271404	T	C	0.354336	B	0.0206029	0.0034664	2.79348e-09	180407	0.0156212	0.00245282	1.90915e-10	360757	0.00239319	0.00245365	0.329384	360757	TRUE	TRUE	TRUE	TRUE	TRUE	FALSE	FALSE	FALSE	TRUE	FALSE
rs879620	16	4015729	C	T	0.385044	B	-0.0226055	0.00342065	3.8917e-11	180407	-0.024106	0.00241811	2.09936e-23	360757	0.00719701	0.00241981	0.00293769	360757	TRUE	TRUE	TRUE	TRUE	FALSE	TRUE	FALSE	FALSE	FALSE	TRUE
rs7542	16	30125840	C	G	0.438087	B	-0.0311554	0.00333675	1.00139e-20	180407	-0.0269515	0.00236173	3.69589e-30	360757	-0.00104407	0.00236347	0.658668	360757	TRUE	TRUE	TRUE	TRUE	FALSE	TRUE	FALSE	FALSE	FALSE	FALSE
rs11642015	16	53802494	T	C	0.40274	B	0.0763752	0.00337374	2.6306e-113	180407	0.0777034	0.00238714	4.43885e-232	360757	-0.00753347	0.00238434	0.00158022	360757	TRUE	TRUE	TRUE	TRUE	TRUE	FALSE	FALSE	FALSE	TRUE	FALSE
rs11075744	16	69909115	G	A	0.426824	B	-0.0210044	0.00335435	3.81352e-10	180407	-0.0201596	0.0023702	1.81593e-17	360757	-0.000245564	0.00237038	0.917489	360757	FALSE	TRUE	TRUE	TRUE	FALSE	FALSE	FALSE	TRUE	FALSE	FALSE
rs546133832	17	1837168	TA	T	0.154591	B	-0.0320895	0.00464438	4.88629e-12	180407	-0.0297675	0.00327456	9.90308e-20	360757	-0.00149117	0.0032776	0.649139	360757	TRUE	TRUE	TRUE	TRUE	FALSE	FALSE	FALSE	FALSE	FALSE	FALSE
rs200119105	17	21266539	GATGAGTGGACAGATGA	G	0.488458	B	-0.0207627	0.00334294	5.27954e-10	180407	-0.0186125	0.00236232	3.31097e-15	360757	-0.00138515	0.00235803	0.556922	360757	TRUE	TRUE	TRUE	TRUE	FALSE	FALSE	FALSE	FALSE	FALSE	FALSE
17:31471175_CAAA_C	17	31471175	C	CAAA	0.215393	B	-0.024297	0.00403706	1.76393e-09	180407	-0.0164936	0.00285558	7.66027e-09	360757	0.00152662	0.00285653	0.593042	360757	FALSE	TRUE	TRUE	TRUE	FALSE	FALSE	FALSE	FALSE	FALSE	FALSE
rs4796224	17	34842521	G	A	0.474047	B	0.0189893	0.00332691	1.14626e-08	180407	0.0174304	0.00235188	1.25375e-13	360757	0.000242059	0.00234753	0.917874	360757	TRUE	TRUE	TRUE	TRUE	TRUE	FALSE	FALSE	TRUE	FALSE	FALSE
rs548157637	17	46179310	C	CAAAAAA	0.0534736	B	0.0467235	0.00776675	1.79304e-09	180407	0.0398197	0.00549472	4.27242e-13	360757	0.00037312	0.00548883	0.945803	360757	TRUE	FALSE	TRUE	TRUE	FALSE	FALSE	FALSE	FALSE	FALSE	FALSE
rs62084237	17	65854807	A	G	0.182669	B	0.0263783	0.00434247	1.24629e-09	180407	0.0221379	0.00307202	5.76054e-13	360757	0.00360636	0.00307349	0.240645	360757	FALSE	TRUE	FALSE	TRUE	FALSE	FALSE	FALSE	FALSE	FALSE	FALSE
rs12939613	17	78588202	G	A	0.445689	B	-0.0244796	0.00333695	2.21152e-13	180407	-0.0199401	0.00235991	2.93512e-17	360757	-0.00220175	0.00235742	0.350321	360757	TRUE	TRUE	TRUE	TRUE	FALSE	TRUE	FALSE	TRUE	FALSE	FALSE
rs7239575	18	21120035	C	T	0.494053	B	-0.0221492	0.00331871	2.49549e-11	180407	-0.0199984	0.00234608	1.54486e-17	360757	4.48181e-05	0.00234486	0.984751	360757	FALSE	TRUE	TRUE	TRUE	FALSE	FALSE	FALSE	TRUE	FALSE	FALSE
rs762466737	18	40742929	A	AAGT	0.373445	B	-0.0188876	0.00344135	4.06067e-08	180407	-0.0139924	0.00243465	9.07984e-09	360757	0.000436153	0.00243338	0.857751	360757	TRUE	TRUE	TRUE	TRUE	FALSE	FALSE	FALSE	FALSE	FALSE	FALSE
rs1833282	18	52501012	G	A	0.234201	B	0.022865	0.00392856	5.88746e-09	180407	0.0173443	0.00277552	4.13506e-10	360757	0.00206027	0.00277389	0.457641	360757	TRUE	TRUE	TRUE	TRUE	FALSE	TRUE	FALSE	FALSE	FALSE	FALSE
rs200519957	18	56878075	AG	A	0.164167	B	-0.0249219	0.00448718	2.7957e-08	180407	-0.0199078	0.0031721	3.4805e-10	360757	0.000774438	0.00317298	0.807174	360757	FALSE	TRUE	TRUE	TRUE	FALSE	FALSE	FALSE	FALSE	FALSE	FALSE
rs58084604	18	57849429	T	C	0.233807	B	0.0552182	0.00391304	3.41827e-45	180407	0.0540766	0.00276404	3.44833e-85	360757	-0.00408131	0.00276284	0.13962	360757	TRUE	TRUE	TRUE	TRUE	FALSE	TRUE	FALSE	TRUE	FALSE	FALSE
rs350904	19	4106535	G	T	0.31912	B	-0.02237	0.00358086	4.19051e-10	180407	-0.0169075	0.00252628	2.19492e-11	360757	-0.00118941	0.00252323	0.637367	360757	TRUE	TRUE	TRUE	TRUE	FALSE	TRUE	FALSE	FALSE	TRUE	FALSE
rs10404726	19	18834514	T	C	0.465695	B	-0.0250724	0.00332068	4.36024e-14	180407	-0.0200461	0.00234999	1.46484e-17	360757	-0.00269488	0.00234801	0.251082	360757	TRUE	TRUE	TRUE	TRUE	FALSE	TRUE	FALSE	TRUE	FALSE	FALSE
rs10423928	19	46182304	A	T	0.193402	B	-0.0320025	0.00418769	2.14859e-14	180407	-0.0357076	0.00296075	1.73717e-33	360757	-0.002519	0.00296339	0.395304	360757	TRUE	TRUE	TRUE	TRUE	FALSE	FALSE	TRUE	TRUE	FALSE	FALSE
rs3810291	19	47569003	G	A	0.323596	B	-0.0308602	0.00354779	3.39253e-18	180407	-0.0278817	0.00250616	9.55816e-29	360757	0.00561911	0.00250633	0.0249638	360757	TRUE	TRUE	TRUE	TRUE	TRUE	FALSE	FALSE	TRUE	FALSE	FALSE
rs2206925	20	6634895	T	C	0.362929	B	-0.0262436	0.00345121	2.88118e-14	180407	-0.0207418	0.0024401	1.89647e-17	360757	0.000615623	0.00243366	0.800298	360757	TRUE	TRUE	TRUE	TRUE	FALSE	TRUE	FALSE	FALSE	FALSE	TRUE
rs13043844	20	50959453	G	C	0.17614	B	-0.0283795	0.00436141	7.68978e-11	180407	-0.0244611	0.00308049	2.01673e-15	360757	0.00351139	0.00307115	0.252895	360757	TRUE	FALSE	TRUE	TRUE	TRUE	FALSE	FALSE	TRUE	FALSE	FALSE
rs394608	21	46581798	T	C	0.460302	B	-0.0232888	0.00333205	2.77129e-12	180407	-0.018593	0.00235862	3.20554e-15	360757	0.00236744	0.00235747	0.315269	360757	TRUE	TRUE	TRUE	TRUE	FALSE	TRUE	FALSE	TRUE	FALSE	FALSE
